# Supplementary material for: Inhibition of ALKBH5 attenuates I/R-induced renal injury in male mice by promoting Ccl28 m6A modification and increasing Treg recruitment
Source: Nat Commun. 2023 Mar 1;14:1161. doi: 10.1038/s41467-023-36747-y (PMC9977869; doi:10.1038/s41467-023-36747-y)
Supplement: Supplementary file 3 — Source Data [file 41467_2023_36747_MOESM3_ESM.xlsx]

## Sheet: Figure1
Fig.1b			Sham				12h					24h					48h				120h
		ALKBH5	0.839	0.875	1.284		2.412	2.842	2.964	3.262		0.325	0.271	0.351	0.336		0.495	0.437	0.425		0.564	0.433	0.744
		FTO	0.814	0.909	1.277		1.031	0.708	0.752	1.229		0.737	0.513	0.388	0.55		0.967	0.627	0.773		0.729	0.921	0.843
		METTL3	0.986	0.813	1.202		1.789	1.032	1.975	1.471		2.587	2.72	1.582	2.521		1.249	2.108	2.153		1.117	1.138	0.708
		METTL14	0.875	0.98	1.144		1.189	1.698	1.291	1.479		2.016	3.222	1.762	2.385		1.535	2.897	2.396		0.911	1.386	1.148
		WTAP	1.017	0.915	1.068		0.824	1.086	0.809	0.85		0.734	0.555	0.76	0.903		0.845	0.705	1.035		1.103	0.883	0.955
Fig.1f			Control					H24R6								H24R12
		ALKBH5	1.01137	1.18571	0.88271	0.92021		0.180316	0.19042	0.163048	0.159123	0.155352		0.165689	0.113334	0.163111	0.100296	0.176352
		FTO	0.925769	0.955341	1.1714	0.947493		0.420692	0.367137	0.353324	0.389886	0.298056		0.362371	0.416103	0.472345	0.430545	0.317827
		METTL3	0.971178	1.13858	1.0066	0.883638		1.7734	1.88927	1.62007	1.58147	1.54439		1.64605	1.11146	1.62069	1.98641	1.75092
		METTL14	0.910966	0.996303	0.940065	1.15267		1.20946	1.58632	1.45522	2.17513	1.87977		1.54108	2.05106	1.63575	2.18813	2.06742
		WTAP	0.98	1.14893	0.855329	1.01575		0.76409	0.884605	0.616817	0.578421	0.541529		0.642661	0.710878	0.617432	0.981234	0.746981
Fig.1C									ALKBH5					FTO				METTL3					METTL14					WTAP												actin					ALKBH5
Fig.1g					actin					ALKBH5				FTO				METTL3					METTL14					WTAP							actin					actin					ALKBH5
[truncated: 7 more columns]

## Sheet: Figure2
Fig.2c			WT					ALKBH5-KO
		Sham	23.86	21.754	20.878	19.894		23.583	21.494	23.19	25.673
		IRI 24h	150.63	159.008	140.102	134.02	166.79	71.395	104.837	98.847	117.748	105.385
		IRI 48h	122.654	116.547	131.796	123.466	111.466	93.164	73.597	68.159	93.716	76.195
			WT					ALKBH5-KI
		Sham	23.284	21.196	20.495	19.967		24.876	25.334	23.897	26.986
		IRI 24h	156.096	153.968	140.985	137.904	168.579	171.673	164.948	178.808	187.43	160.614
		IRI 48h	120.954	114.793	136.948	122.856	117.617	143.454	134.579	138.774	141.356	155.424
Fig.2d			WT					ALKBH5-KO
		Sham	28.272	30.362	32.87	27.904		26.285	35.429	30.268	31.483
		IRI 24h	168.42	179.234	170.366	161.338	140.813	105.195	111.284	105.194	93.316	79.736
		IRI 48h	100.456	112.453	123.437	98.457	105.546	69.33	54.389	73.934	55.741	88.247
			WT					ALKBH5-KI
		Sham	27.152	30.672	28.487	33.416		29.789	30.324	33.908	35.564
		IRI 24h	164.285	180.427	171.76	151.187	149.375	209.122	199.302	205.501	171.893	188.987
		IRI 48h	106.618	122.397	113.487	94.718	108.156	132.785	137.456	119.556	127.679	135.355
Fig.2e			WT					ALKBH5-KO
		Sham	0	0	0	0	0	0	0	0	0	0
		IRI 24h	3.1	2.4	2.7	3.4	2.8	1.6	2.5	1.8	2.4	1.6
			WT					ALKBH5-KI
		Sham	0	0	0	0	0	0	0	0	0	0
		IRI 24h	3.2	2.5	2.4	3.3	2.7	3.4	3.7	3.1	3.4	3.6

## Sheet: Figure3
Fig.3d			ALKBH5fl/fl					ALKBH5fl/flKspCre
		Sham	23.86	21.754	20.878	19.894		22.876	23.334	21.897	21.986
		IRI 24h	150.63	169.008	140.102	134.02	115.79	87.673	81.948	98.808	77.43	100.614
		IRI 48h	121.45	134.23	113.54	100.11	142.33	77.28	50.702	63.334	52.018	79.93
Fig.3e			ALKBH5fl/fl					ALKBH5fl/flKspCre
		Sham	28.272	30.362	32.87	27.904		27.789	34.324	31.908	30.564
		IRI 24h	178.42	159.234	174.366	161.338	140.813	109.122	101.302	115.501	82.893	78.987
		IRI 48h	127.987	98.987	120.376	108.345	110.873	67.83	48.463	64.89	59.897	89.342
Fig.3h			ALKBH5fl/fl					ALKBH5fl/flKspCre
		Sham	0	0	0	0	0	0	0	0	0	0
		IRI 24h	3.6	3.1	2.7	3.4	2.8	1.8	1.5	1.9	2.3	2.2

## Sheet: Figure5
Fig.5a		ALKBH5fl/fl	ALKBH5fl/flKspCre
		0.26	55.147
		1.244	31.049
		1.496	39.631
Fig.5d		ALKBH5fl/fl	ALKBH5fl/flKspCre
		146.157	389.483
		79.4316	359.82
		109.188	297.457
		83.7164	338.82
		127.613	468.459
Fig.5e			ALKBH5fl/fl			ALKBH5fl/flKspCre
		IgG	0.102	0.456	0.7596	0.103	0.123	0.094
		m6A	11.456	13.678	15.245	25.677	26.257	21.647
Fig.5f		IgG	Flag
		0.2375	17.7474
		0.6949	30.4824
		0.7823	16.3138
		0.7602	23.1575
Fig.5g			Ad-Control			Ad-ALKBH5
		pGL3-empty	1.00026	0.976335	0.887781	0.818199	0.981925	0.866451
		pGL3-5’UTR	0.893682	0.872094	0.94139	0.886673	0.976025	0.988435
		pGL3-CDS	1.05315	1.00985	1.09595	0.394217	0.369636	0.561704
		pGL3-3’UTR	0.986391	0.913747	1.11312	0.876169	0.990826	0.856125
Fig.5h			Ad-Control			Ad-ALKBH5
		pGL3-empty	1.00002	0.924556	0.841654	1.02789	1.19956	0.895157
		pGL3-WT	1.09916	0.983381	0.866731	0.633434	0.49989	0.484344
		pGL3-Mut1	1.07431	0.922122	1.03816	0.541552	0.40167	0.518299
		pGL3-Mut2	1.14041	0.93482	0.990148	0.560987	0.454329	0.540722
		pGL3-Mut3	1.04979	0.886295	1.00291	0.620651	0.678257	0.516634
		pGL3-Mut4	0.93235	0.86182	1.01333	1.08196	0.899338	0.928278
Fig.5i		Hours	Ad-sh-Control			Ad-sh-ALKBH5
		0	1.03	0.94	1.03	1.02	0.97	1.01
		2	0.45	0.51	0.53	0.68	0.64	0.61
		4	0.26	0.31	0.3	0.45	0.47	0.42
		6	0.12	0.15	0.16	0.26	0.32	0.26
Fig.5j			NC			KD
		IGF2BP1	1.14644	0.957971	0.89559	0.946946	0.872458	0.805431
		IGF2BP2	0.879575	0.971564	1.14886	0.359563	0.622451	0.453954
		IGF2BP3	1.19544	0.894535	0.91003	0.748193	0.919756	0.879667
Fig.5l		IgG	IGF2BP2
		0.4638	15.6732
		0.9364	9.6736
		0.6495	24.6753
Fig.5m		Hours	Ad-sh-ALKBH5			Ad-sh-ALKBH5+Ad-sh-IGF2BP2
		0	1	1	1	1	1	1
		2	0.43	0.47	0.51	0.69	0.65	0.59
		4	0.24	0.23	0.31	0.44	0.43	0.46
		6	0.15	0.11	0.19	0.24	0.33	0.28
Fig.5b
Fig.5k

## Sheet: Figure6
Fig.6a		Sham	12h	24h	48h	120h
		0.975428	0.875422	3.00623	4.14215	6.70507
		0.938656	1.06128	4.27831	5.98848	7.54066
		1.08592	1.92553	3.9132	6.05969	6.01818
			1.3662	3.51723
Fig.6d		Sham	12h	24h	48h	120h
		0.6	1.82	2.73	3.72	6.15
		0.76	1.61	2.39	3.17	4.28
		0.68	1.51	3.44	5.91	6.21
			1.37	2.17
Fig.6e			ALKBH5					CCL28					Treg
		Sham	0.839632	0.875552	1.28482			0.975428	0.938656	1.08592			0.882353	1.11765	1
		12h	2.41258	2.84206	2.96414	3.26274		0.875422	1.06128	1.92553	1.3662		2.67647	2.36765	2.22059	2.01471
		24h	0.324969	0.270957	0.350584	0.336472		3.00623	4.27831	3.9132	3.51723		4.01471	3.51471	5.05882	3.19118
		48h	0.495324	0.436615	0.424766			4.14215	5.98848	6.05969			5.47059	4.66176	8.69118
		120h	0.563983	0.433438	0.74418			6.70507	7.54066	6.01818			9.04412	6.29412	9.13235
Fig.6h		ALKBH5	+	+	-	-
		anti-CCL28	-	+	-	+
			104.429	86.3851	398.69	121.951
			126.195	69.5864	429.149	137.555
			98.3855	125.795	305.938	75.4861
					417.459	180.584
					369.577	135.905
Fig.6j		IRI	-	-	+	+
		ALKBH5	+	-	+	-
			2.14	1.24	10.7	4.5
			2.47	1.7	8.12	6.59
			3.14	1.77	6.89	5.03
					15.1	4.46
					11.9	4.35
Fig.6k		Control	H/R+Ad-sh-Control	H/R+Ad-sh-ALKBH5	H/R+Ad-sh-ALKBH5+anti-CCL28
		41.7	84.9	318.54	109.6
		28.6	69.8	409.56	70.4
		34.7	90.6	440.93	48.5
Fig.6m		Control	H/R+sh-Control	H/R+sh-ALKBH5	H/R+sh-ALKBH5+anti-CCL28
		2.66	6.32	14.1	8.2
		2.66	4.79	14.5	8.31
		3.66	4.74	11.2	7.21

## Sheet: Figure7
Fig.7b			ALKBH5fl/fl					ALKBH5fl/flKspCre
		Sham	30.513	25.863	27.184			31.189	27.463	33.394
		IRI	156.533	161.859	147.254	124.564	135.691	81.312	77.428	69.723	92.892	93.482
		IRI+anti-CCL28	161.962	167.843	143.612	131.294	125.834	127.723	111.738	128.932	134.393	95.475
		IRI+anti-CD25	183.904	164.737	157.489	181.493	151.485	149.424	136.394	120.482	153.849	139.654
Fig.7c			ALKBH5fl/fl					ALKBH5fl/flKspCre
		Sham	36.184	30.794	39.855			29.795	41.486	35.142
		IRI	178.612	163.843	145.048	174.18	156.532	99.732	106.276	105.962	88.913	111.572
		IRI+anti-CCL28	189.843	169.452	168.936	168.178	149.387	149.842	124.397	155.531	132.905	128.085
		IRI+anti-CD25	176.859	189.688	202.694	195.695	164.785	169.486	155.486	177.905	136.796	149.894
Fig.7d			ALKBH5fl/fl					ALKBH5fl/flKspCre
		Sham	0	0	0			0	0	0
		IRI	3.7	3.1	2.9	3.2	2.9	1.7	1.6	1.7	2.5	2.1
		IRI+anti-CCL28	3.3	3.7	3.7	3.2	2.9	2.7	2.5	2.5	3	3.3
		IRI+anti-CD25	3.8	3.2	3.5	3.7	3.6	2.9	3.8	3.6	3.7	3.1

## Sheet: Figure8
Fig.8c		Sham	IRI	IRI+IOX1	IRI+CCL28
		23.74	155.16	109.231	104.095
		27.195	169.954	96.879	99.844
		22.128	142.184	89.343	119.985
		19.759	131.29	129.483	137.845
			165.54	109.478	121.849
Fig.8d		Sham	IRI	IRI+IOX1	IRI+CCL28
		24.894	173.742	121.915	109.083
		31.823	169.184	122.483	147.764
		34.803	164.821	111.392	129.895
		28.349	151.942	97.874	126.493
			139.347	133.782	117.375
Fig.8e		Sham	IRI	IRI+IOX1	IRI+CCL28
		0	3.6	2.1	2.5
		0	3.1	1.8	2.3
		0	2.8	2.5	3.2
		0	3.6	2	1.9
			3.2	1.5	2.2
Fig.8h		Sham	IRI	IRI+IOX1	IRI+CCL28
		1.01	3.56	7.05	14.7
		1.29	2.95	9.34	10.3
		1.8	4.97	8.73	9.15
			4.28	8.81	9.42
				12.3	7.41

## Sheet: Supplementary Fig1
			Sham			12h			24h			48h			120h
Supplementary Fig. 1b		ALKBH5	1	1	1	1.14476	1.36457	1.3267	0.31688	0.347131	0.449382	0.499959	0.557878	0.617419	1.04919	0.870132	1.2525
		FTO	1	1	1	1.02068	0.991193	0.829697	0.898456	0.87147	0.793909	0.944177	0.861391	0.938982	0.979512	1.10557	1.00818
		METTL3	1	1	1	1.20259	1.33509	1.0696	1.65973	2.00802	1.42966	1.41018	1.65584	1.52659	1.01937	1.06061	1.06191
		METTL14	1	1	1	1.13991	1.22698	1.25923	1.77835	1.35865	1.64672	1.83752	1.54101	1.65495	1.03983	0.976347	1.20258
		WTAP	1	1	1	0.834849	1.02124	0.916359	0.756214	1.05095	0.886016	0.883662	1.0052	1.07886	0.806688	0.907856	1.48276
Supplementary Fig. 1d			Control			H24R6			H24R12
		ALKBH5	1	1	1	0.673906	0.605807	0.582279	0.277401	0.383628	0.389888
		FTO	1	1	1	0.744615	0.852888	0.874864	0.606373	0.511541	0.769814
		METTL3	1	1	1	1.44875	1.65896	1.4466	1.41332	1.39992	1.61712
		METTL14	1	1	1	1.36544	1.54709	1.60859	1.30537	1.40686	1.21109
		WTAP	1	1	1	0.956937	0.889043	0.880001	0.856445	0.788358	0.976355
Supplementary Fig. 1e			Control			H/R
		TET1	0.96	0.844	1.196	1.238	1.117	0.935
		TET2	0.927	1.094	0.979	1.472	1.204	1.139
		TET3	0.892	1.183	0.925	0.334	0.539	0.224
Supplementary Fig. 1f		NC	TET3-KD	H/R+NC	H/R+TET3-KD
		1.02142	0.652513	0.348535	0.0832554
		1.14327	0.594275	0.394524	0.18378
		0.83531	0.674938	0.28487	0.149851
Supplementary Fig. 1g		IgG	TET3
		1.163	2.725
		1.039	3.482
		0.798	2.167

## Sheet: Supplementary Fig2
Supplementary Fig. 2a		WT	ALKBH5-KO
		0.95455	0.04534
		1.1244	0.0334
		0.92105	0.02245
Supplementary Fig. 2c		WT	ALKBH5-KI
		0.935665	7.4243
		1.1434	10.5734
		0.920935	8.21545
Supplementary Fig. 2b
Supplementary Fig. 2b

## Sheet: Supplementary Fig4
Supplementary Fig. 4c		ALKBH5fl/fl	ALKBH5fl/flKspCre
		0.97593	0.13644
		1.2823	0.06193
		0.74177	0.03283
Supplementary Fig. 4d

[truncated: 3 more sheets: Supplementary Fig6, Supplementary Fig8, Supplementary Fig9]
